# Supplementary material for: Augmentation Method for High Intra-Class Variation Data in Apple Detection
Source: Sensors (Basel). 2022 Aug 23;22(17):6325. doi: 10.3390/s22176325 (PMC9460715; doi:10.3390/s22176325)
Supplement: Supplementary file 1 [file sensors-22-06325-s001.zip]

Archive with 1 entries (1 files):
- sensors-1845275-supplementary.pdf
